# Supplementary material for: Validation of a Dendritic Cell and CD4+ T Cell Restimulation Assay Contributing to the Immunogenicity Risk Evaluation of Biotherapeutics
Source: Pharmaceutics. 2022 Dec 1;14(12):2672. doi: 10.3390/pharmaceutics14122672 (PMC9781343; doi:10.3390/pharmaceutics14122672)
Supplement: Supplementary file 1 [file pharmaceutics-14-02672-s001.zip]

Archive with 1 entries (1 files):
- pharmaceutics-2034956-SI.pdf
